# Supplementary material for: Comprehensive Analysis of Aldehyde Dehydrogenases (ALDHs) and Its Significant Role in Hepatocellular Carcinoma
Source: Biochem Genet. 2021 Dec 20;60(4):1274–97. doi: 10.1007/s10528-021-10178-0 (PMC9270301; doi:10.1007/s10528-021-10178-0)
Supplement: Supplementary file 1 — Supplementary file1 (XLS 50 KB) [file 10528_2021_10178_MOESM1_ESM.xls]

## Sheet: Sheet1
Gene	Histologic type	Patient ID	Intensity（Strong=4,Moderate=3,Weak=2,Negative=1）	Quantity(＞75%=4,75%-25%=3,＜25%=2,None=1)	Score	U	P-Value
ALDH1A1	Normal	1899	3	4	12	-2.46	0.009	**
		1846	3	4	12
		1720	3	4	12
	Tumor	82	2	4	8
		929	2	4	8
		2662	2	4	8
		121	2	4	8
		1287	2	2	4
		490	1	1	1
		766	1	1	1
		812	3	4	12
		937	1	1	1
		2652	2	4	8
		1022	2	3	6
		114	2	2	4
ALDH1A2	Normal	1846	3	4	12	-1.479	0.233
		3222	3	4	12
		2429	3	4	12
	Tumor	2279	3	3	9
		3215	2	4	8
		937	2	4	8
		2766	3	4	12
		2177	3	3	9
		278	3	4	12
		1163	3	3	12
		2399	3	3	9
		2208	3	4	12
		26	2	4	8
		122	3	4	12
		282	3	4	12
ALDH1A3	Normal	3402	3	3	9	0.932	0.448
		3222	3	3	9
		1720	3	3	9
	Tumor	2279	3	3	9
		3334	2	3	6
		362	3	4	12
		2766	3	4	12
		2177	3	3	9
		983	3	4	12
		232	4	3	12
		3840	3	4	12
		3324	2	4	8
		26	3	4	12
		2399	4	3	12
		3196	1	1	1
ALDH1B1	Normal	3402	4	4	16	0	1
		3222	4	4	16
		2429	4	4	16
		221	4	4	16
		3402	4	4	16
		1720	4	4	16
	Tumor	2279	4	4	16
		3215	4	4	16
		362	4	4	16
		2766	4	4	16
		2177	4	4	16
		278	4	4	16
		3196	4	4	16
		2399	4	4	16
		2280	4	4	16
		256	4	4	16
		3346	4	4	16
		3477	4	4	16
ALDH1L1	Normal	3402	4	4	16	-2.991	0.003	**
		3222	4	4	16
		2429	4	4	16
		221	4	4	16
		983	4	4	16
		1720	4	4	16
	Tumor	2279	1	1	1
		3334	1	1	1
		362	1	1	1
		2766	4	4	16
		2177	3	4	12
		3215	3	4	12
		3196	2	3	6
		2399	1	1	1
		2280	4	4	16
		256	3	4	12
		3346	3	4	12
		3477	3	4	12
ALDH1L2	Normal	3402	2	4	8	-2.771	0.005	**
		3222	2	4	8
		2429	2	4	8
	Tumor	2279	1	1	1
		3334	2	3	6
		362	1	1	1
		2766	1	1	1
		2177	2	2	4
		936	3	2	6
		2399	1	1	1
		3324	1	1	1
		256	1	1	1
		3841	3	2	6
		3477	1	1	1
ALDH2	Normal	3402	1	1	1	1.848	0.101
		3222	1	1	1
		1720	1	1	1
	Tumor	2279	1	1	1
		3334	1	1	1
		362	1	1	1
		2766	2	4	8
		2177	2	2	4
		929	1	1	1
		2652	2	2	4
		2399	3	2	6
		3324	2	4	8
		256	2	3	6
		3841	2	2	4
		3477	2	2	4
ALDH3A1	Normal	3402	1	1	1	2.375	0.028	*
		3222	1	1	1
		1720	1	1	1
		221	1	1	1
		3402	1	1	1
	Tumor	5192	2	2	4
		3477	2	2	4
		3324	2	4	8
		3196	2	2	4
		4822	1	1	1
		3735	1	1	1
		362	2	3	6
		2399	2	2	4
		5518	1	1	1
		2279	2	2	4
ALDH3A2	Normal	3222	4	2	8	2.077	0.048	*
		2429	4	2	8
		3378	4	2	8
	Tumor	2279	4	4	16
		3215	3	4	12
		362	3	4	12
		2766	3	4	12
		2177	2	3	6
		278	3	4	12
		3196	3	4	12
		2399	3	3	9
		2280	4	4	16
		256	3	4	12
		3346	3	4	12
		3499	2	4	8
ALDH3B1	Normal	3402	3	4	12	-0.709	0.536
		3222	3	4	12
		2429	3	4	12
	Tumor	2276	3	2	6
		3334	3	4	12
		362	1	1	1
		2766	3	4	12
		2177	3	4	12
		929	1	1	1
		3196	4	4	16
		2399	4	4	16
		3324	3	4	12
		256	2	3	6
		3346	3	2	6
		3477	3	4	12
ALDH3B2	Normal	3402	1	1	1	0	1
		3222	1	1	1
		2429	1	1	1
	Tumor	2279	1	1	1
		3334	1	1	1
		362	1	1	1
		2177	1	1	1
		983	1	1	1
		2652	1	1	1
		2399	1	1	1
		3324	1	1	1
		256	1	1	1
		3841	1	1	1
		3477	1	1	1
ALDH4A1	Normal	1899	4	4	16	-1.759	0.126
		1846	4	4	16
		1720	4	4	16
	Tumor	5192	4	3	12
		3477	4	4	16
		3324	4	4	16
		3196	4	3	12
		4822	4	4	16
		3735	1	1	1
		4791	4	4	16
		362	4	2	8
		2399	4	2	8
		5518	1	1	1
		2279	1	1	1
ALDH5A1	Normal	3402	4	4	16	-2.538	0.009	**
		3222	4	4	16
		2429	4	4	16
	Tumor	2279	1	1	1
		3215	3	4	12
		292	2	4	8
		2766	4	4	16
		2177	3	4	12
		278	2	4	8
		3196	3	4	12
		2399	2	2	4
		2280	3	4	12
		256	3	4	12
		995	3	4	12
		1206	3	4	12
ALDH6A1	Normal	3402	4	4	16	-1.172	0.368
		3222	4	4	16
		2429	4	4	16
	Tumor	2279	3	4	12
		3334	4	4	16
		362	1	1	1
		2766	4	4	16
		2177	4	4	16
		3862	2	3	6
		3196	4	4	16
		2399	2	3	6
		256	4	4	16
		3346	4	4	16
		3477	4	4	16
ALDH7A1	Normal	292	4	3	12	-1.297	0.295
		221	4	3	12
		1720	4	3	12
	Tu3or	2279	1	1	1
		3215	2	4	8
		362	1	1	1
		2766	3	4	12
		2177	3	4	12
		278	1	1	1
		3196	3	4	12
		2399	2	4	8
		2280	3	4	12
		256	3	4	12
		3346	3	4	12
		3477	3	4	12
ALDH8A1	Normal	3402	4	4	16	-2.643	0.005	**
		3222	4	4	16
		1720	4	4	16
	Tumor	878	2	2	4
		1287	2	2	4
		517	3	2	6
		653	2	2	4
		1033	2	2	4
		3215	2	3	6
		4791	2	4	8
		4839	1	1	1
		2399	1	1	1
		4837	1	1	1
		2279	1	1	1
ALDH9A1	Normal	1846	4	4	16	-1.871	0.101
		3222	4	4	16
		2429	4	4	16
	Tumor	2279	2	4	8
		3215	3	4	12
		937	2	4	8
		2766	4	4	16
		2177	4	4	16
		278	3	4	12
		3196	3	4	12
		2399	3	4	12
		2280	4	4	16
		256	4	4	16
		122	2	4	8
		887	3	4	12
ALDH16A1	Normal	3402	2	3	6	-0.222	0.909
		1720	2	3	6
	Tumor	1287	3	3	9
		517	1	1	1
		653	1	1	1
		1033	1	1	1
		3215	1	1	1
		4791	3	3	9
		4839	3	2	6
		4836	2	2	4
		4837	2	4	8
		2279	3	3	9
ALDH18A1	Normal	1846	1	1	1	1.12	0.489
		3222	1	1	1
		2429	1	1	1
		3378	1	1	1
	Tumor	2279	2	3	6
		3215	1	1	1
		937	4	2	8
		2766	1	1	1
		2177	1	1	1
		278	1	1	1
		1163	1	1	1
		2399	1	1	1
		2280	2	2	4
		256	1	1	1
		122	1	1	1
